# Supplementary material for: Prevalence of congenital septal defects among congenital heart defect patients in East Africa: A systematic review and meta-analysis
Source: PLoS One. 2021 Apr 22;16(4):e0250006. doi: 10.1371/journal.pone.0250006 (PMC8062078; doi:10.1371/journal.pone.0250006)
Supplement: S1 Data — (XLSX) [file pone.0250006.s006.xlsx]

## Sheet: plos data
Author	Year	Year category	Country	Study Design	No of cases	PASD	SE ASD	PVSD	SE VSD
Afework et al	2020	2011-2020	Ethiopia	Cross-sectional	1111	10.44	0.917382
Moges	2008	2000-2010	Ethiopia	Cross-sectional	57	9.5	3.88373	42.8	6.55364
Seyoum et al	2018	2011-2020	Ethiopia	Cross-sectional	271	23.7	2.58316	30.9	2.80694
Mehadi et al	2006	2000-2010	Ethiopia	Cross-sectional	324	13	1.86835	27.1	2.46931
Yadeta et al	2017	2011-2020	Ethiopia	Cross-sectional	6275	21.3	0.516857	34.9	0.601723
Haddish et al	2019	2011-2020	Ethiopia	Cross-sectional	1000	16.9	1.18507	36.8	1.52504
Massoure et al	2013	2011-2020	Djibuti	Cohort	156	13	2.69258	28	3.59487
Ibrahim et al	2012	2011-2020	Sudan	Cross-sectional	180	7	1.90175	34.3	3.53829
Namuyonga et al	2020	2011-2020	Uganda	Cross-sectional	4621	9.4	0.429299	27.2	0.654609
Zuechner et al	2019	2011-2020	Tanzania	Cross-sectional	3982	7.1	0.406992	26.1	0.695972
Elbadri et al	2003	2000-2010	Sudan	Cross-sectional	1400	17	1.00392	34.5	1.27048
Sulafa et al	2007	2000-2010	Kenya	Cohort	522	7.1	1.12409	17.9	1.67789
Raphael et al	2008	2000-2010	Tanzania	Cohort	59	10	3.90567	10	3.90567
Shija	2013	2011-2020	Tanzania	Cross-sectional	107	3.7	1.82483	34.6	4.5987
Gebi et al	2013	2011-2020	Ethiopia	Cross-sectional	157	6.4	1.95334	26.8	3.53487
Shamsedien	2013	2011-2020	Sudan	Cross-sectional	200	6	1.67929	29	3.20858
Awori et al	2013	2011-2020	Kenya	Cross-sectional	214	4.7	1.44673	18.7	2.66538
Malede et al	2006	2000-2010	Ethiopia	Cross-sectional	254	6.6	1.55786	62	3.04559

## Sheet: Septal Defect Excell data
Author	Year	Country	Study Design	Sample Size	PASD	SE ASD	PVSD	SE VSD
Afework et al	2020	Ethiopia	Cross-sectional	1111	10.44	0.917382
Moges	2008	Ethiopia	Cross-sectional	57	9.5	3.88373	42.8	6.55364
Seyoum et al	2018	Ethiopia	Cross-sectional	271	23.7	2.58316	30.9	2.80694
Mehadi et al	2006	Ethiopia	Cross-sectional	324	13	1.86835	27.1	2.46931
Yadeta et al	2017	Ethiopia	Cross-sectional	6275	21.3	0.516857	34.9	0.601723
Haddish et al	2019	Ethiopia	Cross-sectional	1000	16.9	1.18507	36.8	1.52504
Massoure et al	2013	Djibuti	Cohort	156	13	2.69258	37	3.86553
Ibrahim et al	2012	Sudan	Cross-sectional	180	7	1.90175	34.3	3.53829
Namuyonga et al	2020	Uganda	Cross-sectional	4621	9.4	0.429299	27.2	0.654609
Zuechner et al	2019	Tanzania	Cross-sectional	3982	7.1	0.406992	26.1	0.695972
Elbadri et al	2003	Sudan	Cross-sectional	100	22	4.14246	27	4.43959
Elbadri et al	2003	Sudan	Cross-sectional	100	12	3.24962	42	4.93559
Sulafa et al	2007	Kenya	Cohort	522	6.2	1.05551	16.1	1.60864
Raphael et al	2018	Tanzania	Cohort	59	10	3.90567	10	3.90567
Shija	2013	Tanzania	Cross-sectional	107	3.7	1.82483	34.6	4.5987
Gebi et al	2013	Ethiopia	Cross-sectional	157	6.4	1.95334	26.8	3.53487
Shamsedien	2013	Sudan	Cross-sectional	200	6	1.67929	29	3.20858
Awori et al	2013	Kenya	Cross-sectional	214	4.7	1.44673	18.7	2.66538
Malede et al	2006	Ethiopia	Cross-sectional	254	6.6	1.55786	62	3.04559
